# Supplementary material for: The Influence of Acute Beta-Hydroxy Beta-Methylbutyrate (HMB) Ingestion on the Human Skeletal Muscle Transcriptome
Source: Nutrients. 2026 Jan 28;18(3):434. doi: 10.3390/nu18030434 (PMC12899265; doi:10.3390/nu18030434)
Supplement: Supplementary file 1 [file nutrients-18-00434-s001.zip]

Archive with 2 entries (2 files):
- Supplementary_Figures.pdf
- Supplementary_File_S1.pdf
